# Supplementary material for: Electrochemical Sensing of Dopamine Using Polypyrrole/Molybdenum Oxide Bilayer-Modified ITO Electrode
Source: Biosensors (Basel). 2023 May 26;13(6):578. doi: 10.3390/bios13060578 (PMC10295939; doi:10.3390/bios13060578)
Supplement: Supplementary file 1 [file biosensors-13-00578-s001.zip]

Archive with 1 entries (1 files):
- biosensors-2269877-supplementary.pdf
